# Supplementary material for: Antiviral Potentialities of Chemical Characterized Essential Oils of Acacia nilotica Bark and Fruits against Hepatitis A and Herpes Simplex Viruses: In Vitro, In Silico, and Molecular Dynamics Studies
Source: Plants (Basel). 2022 Oct 28;11(21):2889. doi: 10.3390/plants11212889 (PMC9656187; doi:10.3390/plants11212889)
Supplement: Supplementary file 1 [file plants-11-02889-s001.zip]

Archive with 1 entries (1 files):
- plants-1924692-supplementary.pdf
